# Supplementary material for: Pervasive cooperative mutational effects on multiple catalytic enzyme traits emerge via long-range conformational dynamics
Source: Nat Commun. 2021 Mar 12;12:1621. doi: 10.1038/s41467-021-21833-w (PMC7955134; doi:10.1038/s41467-021-21833-w)
Supplement: Supplementary file 7 — Source Data [file 41467_2021_21833_MOESM7_ESM.xlsx]

## Sheet: HPLC data
Replicate 1
Mutant	Unknown1	Unknown2	Unknown3	Unknown4	Unknown5	Unknown6	6A-OH-T	15B-OH-T	Unknown7	15A-OH-T	19-OH-T	6B-OH-T	7A-OH-T	16A-OH-T	Unknown8	11A-OH-T	1B-OH-T	16B-OH-T	11B-OH-T	2A-OH-T	2B-OH-T	Unknown9	4-OH-T	Testosterone [T]	Conversion (%)	All products (Rel)	2-beta (%)	Others (%)
---	0	0	0.0527	0	0	0	0	6.0271	0	0	0	0	0.0599	0	0	0	0	0.3282	0.1445	0	2.4878	0	0	90.8471	9.1529	9.1002	27.3379	72.6621
I--	0	0	0.0617	0	0	0	0	3.453	0	0	0	0	0.0769	0	0	0	0	0.1819	0	0.3189	1.6849	0.0606	0	93.9493	6.0507	5.8379	28.8614	71.1386
-I-	0	0	0.2039	0	0	0	0	8.2582	0	0	0	0	0.1018	0	0	0	0	0.3121	0.2944	0	2.8522	0	0	87.4135	12.5865	12.0226	23.7237	76.2763
--I	0	0	0.1517	0	0.2369	0	0	1.9246	0	0	0	0	0.0949	0	0	0	0	0.0606	0	0	5.6243	0	0	91.7764	8.2236	8.093	69.4959	30.5041
II-	0	0	0.116	0	0.3731	0	0	4.4645	0	0	0	0	0.0926	0	0	0	0	0.2461	0.3139	0	2.2873	0.102	0	91.7401	8.2599	7.9955	28.6073	71.3927
I-I	0	0	0.1787	0	0.1661	0	0	1.88	0	0	0	0	0.111	0	0	0	0	0.2459	0	0	5.8181	0	0	91.5378	8.4622	8.3998	69.2647	30.7353
-II	0	0	0.1912	0	0.2744	0	0	3.3512	0	0	0	0	0	0	0	0	0.5679	0.2618	0	0	30.7919	0.2978	0	64.1656	35.8344	35.7362	86.1644	13.8356
III	0	0	0.2111	0	0	0.126	0	1.8512	0	0	0	0	0.083	0	0	0	0.5752	0.2277	0	0	31.7555	0.242	0	64.873	35.127	35.0717	90.5445	9.45549
Replicate 2	Unknown1	Unknown2	Unknown3	Unknown4	Unknown5	Unknown6	6A-OH-T	15B-OH-T	Unknown7	15A-OH-T	19-OH-T	6B-OH-T	7A-OH-T	16A-OH-T	Unknown8	11A-OH-T	1B-OH-T	16B-OH-T	11B-OH-T	2A-OH-T	2B-OH-T	Unknown9	4-OH-T	Testosterone [T]	Conversion (%)	All products (Rel)	2-beta (%)	Others (%)
Mutant	0	0	0.1306	0	0	0	0	6.1611	0	0	0	0	0.0613	0	0	0	0	0.3381	0.3317	0	2.8516	0	0	89.7364	10.2636	9.8744	28.8787	71.1213
---	0	0	0.0662	0	0	0	0	3.2622	0	0	0	0	0.0679	0	0	0	0	0.203	0.4127	0	1.6362	0	0	94.0918	5.9082	5.6482	28.9685	71.0315
I--	0	0	0.0551	0	0	0	0	7.9877	0	0	0	0	0.1083	0	0	0	0	0.3111	0.6366	0	2.624	0.2245	0	87.9665	12.0335	11.9473	21.9631	78.0369
-I-	0	0	0.1205	0	0.2107	0	0	1.9804	0	0	0	0	0.0671	0	0	0	0	0.1757	0	0.0353	4.8448	0	0	92.5264	7.4736	7.4345	65.1665	34.8335
--I	0	0	0.1427	0	0	0.1477	0	5.3898	0	0	0	0	0.074	0	0	0	0	0.3966	0	0	2.0964	0.1362	0	91.4456	8.5544	8.3834	25.0066	74.9934
II-	0	0	0.1845	0	0.1983	0	0	1.7594	0	0	0	0	0.1041	0	0.0295	0	0	0.0752	0	0	6.3391	0.0931	0	90.9345	9.0655	8.7832	72.173	27.827
I-I	0	0	0.3231	0	0	0	0	3.6034	0	0	0	0	0	0	0	0	0.6327	0.3906	0	0	28.7039	0.3539	0	65.7867	34.2133	34.0076	84.4044	15.5956
-II	0	0	0.2065	0	0.0613	0	0	1.8038	0	0	0	0	0.0866	0	0	0	0.6236	0.2365	0	0	31.629	0.2935	0	64.9863	35.0137	34.9408	90.5217	9.47832
III

## Sheet: Fig. 2
Experimental values
Mutant	Substrate conversion to all products (%)				Substrate conversion to 2β OH-T (%)				Substrate conversion to other products (%)				Selectivity towards 2β OH-T (%)				Selectivity towards 2β OH-T (kJ per mol)				Selectivity towards other products (%)				NCR all (umol NADPH/umol enzyme*min)				NCR 2β-OH-T (umol NADPH/umol enzyme*min)				NCR others (umol NADPH/umol enzyme*min)				NADPH leak rate (umol NADPH/umol enzyme*min)				PFR all (umol products/umol enzyme*min)				PFR 2β OH-T (umol product/umol enzyme*min)				PFR others (umol products/umol enzyme*min)
	Rep. 1	Rep. 2	Mean	SEM	Rep. 1	Rep. 2	Mean	SEM	Rep. 1	Rep. 2	Mean	SEM	Rep. 1	Rep. 2	Mean	SEM	Rep. 1	Rep. 2	Mean	SEM	Rep. 1	Rep. 2	Mean	SEM	Rep. 1	Rep. 2	Mean	SEM	Rep. 1	Rep. 2	Mean	SEM	Rep. 1	Rep. 2	Mean	SEM	Rep. 1	Rep. 2	Mean	SEM	Rep. 1	Rep. 2	Mean	SEM	Rep. 1	Rep. 2	Mean	SEM	Rep. 1
---	9.1529	10.2636	9.70825	0.55535	2.57272	2.88492	2.72882	0.156099	7.13553	6.82333	6.97943	0.156099	27.3379	28.8787	28.1083	0.770428	-2.42206	-2.2331	-2.32758	0.0944821	72.6621	71.1213	71.8917	0.770428	53.6453	51.1768	52.4111	1.23424	15.0788	14.3849	14.7319	0.346925	38.5666	36.7919	37.6792	0.887319	103.415		-	-	13.3757	12.7602	13.068	0.307742	3.75969	3.58669	3.67319	0.086501	9.61604
I--	6.0507	5.9082	5.97945	0.07125	1.74956	1.70835	1.72896	0.0206019	4.22989	4.2711	4.25049	0.0206019	28.8614	28.9685	28.915	0.0535577	-2.23519	-2.22228	-2.22873	0.00645608	71.1386	71.0315	71.085	0.0535577	31.3376	32.6785	32.008	0.670418	9.06126	9.44896	9.25511	0.193851	22.2764	23.2295	22.7529	0.476567	70.9068		-	-	7.28386	7.59551	7.43969	0.155826	2.10613	2.19624	2.15118	0.0450572	5.17773
-I-	12.5865	12.0335	12.31	0.2765	2.87518	2.74886	2.81202	0.063162	9.43482	9.56114	9.49798	0.063162	23.7237	21.9631	22.8434	0.880266	-2.89367	-3.14126	-3.01747	0.123794	76.2763	78.0369	77.1566	0.880266	85.7524	91.9711	88.8617	3.10932	19.5888	21.0093	20.299	0.710275	66.1637	70.9618	68.5627	2.39905	117.344		-	-	20.4885	21.9743	21.2314	0.742898	4.68026	5.01966	4.84996	0.169703	15.8082
--I	8.2236	7.4736	7.8486	0.375	5.53705	5.03206	5.28455	0.252492	2.31155	2.81654	2.56405	0.252492	69.4959	65.1665	67.3312	2.1647	2.04015	1.55194	1.79604	0.244104	30.5041	34.8335	32.6688	2.1647	64.7267	48.4598	56.5932	8.13344	43.5812	32.6285	38.1049	5.47634	21.1455	15.8313	18.4884	2.6571	62.537		-	-	17.0814	12.7886	14.935	2.14642	11.5011	8.61069	10.0559	1.44521	5.5803
II-	8.2599	8.5544	8.40715	0.14725	2.21423	2.29317	2.2537	0.0394732	6.19292	6.11398	6.15345	0.0394732	28.6073	25.0066	26.807	1.80039	-2.26593	-2.72116	-2.49354	0.227614	71.3927	74.9934	73.193	1.80039	49.307	51.3207	50.3139	1.00686	13.2177	13.7575	13.4876	0.269909	36.0893	37.5632	36.8263	0.736953	60.1295		-	-	14.5758	15.1711	14.8735	0.297642	3.90733	4.06691	3.98712	0.0797887	10.6685
I-I	8.4622	9.0655	8.76385	0.30165	5.98437	6.41102	6.1977	0.213323	2.77948	2.35283	2.56615	0.213323	69.2647	72.173	70.7189	1.45413	2.01319	2.36139	2.18729	0.1741	30.7353	27.827	29.2811	1.45413	79.8078	76.4006	78.1042	1.70359	56.4392	54.0297	55.2344	1.20476	23.3686	22.371	22.8698	0.498832	148.733		-	-	12.0917	11.5754	11.8335	0.258111	8.55108	8.18602	8.36855	0.182533	3.54057
-II	35.8344	34.2133	35.0238	0.81055	30.5612	29.1786	29.8699	0.691273	4.46269	5.84524	5.15397	0.691273	86.1644	84.4044	85.2844	0.880041	4.53174	4.1839	4.35782	0.173919	13.8356	15.5956	14.7156	0.880041	154.27	160.433	157.351	3.08168	131.568	136.824	134.196	2.62819	22.7017	23.6087	23.1552	0.453488	70.3859		-	-	57.3517	59.643	58.4974	1.14565	48.9121	50.8662	49.8891	0.977065	8.43964
III	35.127	35.0137	35.0704	0.05665	31.8016	31.699	31.7503	0.051287	3.26879	3.37136	3.32008	0.051287	90.5445	90.5217	90.5331	0.0114154	5.59772	5.59112	5.59442	0.00330006	9.45549	9.47832	9.4669	0.0114154	347.028	361.54	354.284	7.25618	314.175	327.313	320.744	6.56924	32.8528	34.2266	33.5397	0.686935	116.785		-	-	128.406	133.776	131.091	2.6849	116.25	121.111	118.68	2.43073	12.1561
[truncated: 39 more columns]

## Sheet: Fig. 6a
SEL
Pathway	Start	1st	2nd	3rd	Start	1st	2nd	3rd	Accessible?		Pathway	Mutation	SEL	TTF
1	---	I--	II-	III	-2.32758	-2.22873	-2.49354	5.59442	No		1	Start	-2.32758	10.9153
2	---	I--	I-I	III	-2.32758	-2.22873	2.18729	5.59442	No		1	1st	-2.22873	6.91582
3	---	-I-	II-	III	-2.32758	-3.01747	-2.49354	5.59442	No		1	2nd	-2.49354	8.75172
4	---	-I-	-II	III	-2.32758	-3.01747	4.35782	5.59442	No		1	3rd	5.59442	157.765
5	---	--I	I-I	III	-2.32758	1.79604	2.18729	5.59442	Yes		2	Start	-2.32758	10.9153
6	---	--I	-II	III	-2.32758	1.79604	4.35782	5.59442	Yes		2	1st	-2.22873	6.91582
											2	2nd	2.18729	24.2988
TTF											2	3rd	5.59442	157.765
Pathway	Start	1st	2nd	3rd	Start	1st	2nd	3rd	Accessible?		3	Start	-2.32758	10.9153
1	---	I--	II-	III	10.9153	6.91582	8.75172	157.765	No		3	1st	-3.01747	11.2481
2	---	I--	I-I	III	10.9153	6.91582	24.2988	157.765	No		3	2nd	-2.49354	8.75172
3	---	-I-	II-	III	10.9153	11.2481	8.75172	157.765	No		3	3rd	5.59442	157.765
4	---	-I-	-II	III	10.9153	11.2481	72.1843	157.765	No		4	Start	-2.32758	10.9153
5	---	--I	I-I	III	10.9153	21.1382	24.2988	157.765	Yes		4	1st	-3.01747	11.2481
6	---	--I	-II	III	10.9153	21.1382	72.1843	157.765	Yes		4	2nd	4.35782	72.1843
											4	3rd	5.59442	157.765
											5	Start	-2.32758	10.9153
											5	1st	1.79604	21.1382
											5	2nd	2.18729	24.2988
											5	3rd	5.59442	157.765
											6	Start	-2.32758	10.9153
											6	1st	1.79604	21.1382
											6	2nd	4.35782	72.1843
											6	3rd	5.59442	157.765

## Sheet: Supplementary Fig. 14
Experimental values normalized to 100 %
Entry	Mutant	Substrate conversion to 2β OH-T (%)				Selectivity towards 2β OH-T (%)				NCR 2β-OH-T (umol NADPH/umol enzyme*min)				PFR 2β OH-T (umol product/umol enzyme*min)				Coupling Efficiency for 2β-OHT (%)				TTN for 2β-OH-T (umol product/umol enzyme)				TTF for 2β-OH-T(umol product/umol enzyme*min)
		Rep. 1	Rep. 2	Mean	SEM	Rep. 1	Rep. 2	Mean	SEM	Rep. 1	Rep. 2	Mean	SEM	Rep. 1	Rep. 2	Mean	SEM	Rep. 1	Rep. 2	Mean	SEM	Rep. 1	Rep. 2	Mean	SEM	Rep. 1	Rep. 2	Mean	SEM
1	---	8.08993	9.10099	8.59546	0.505532	30.1927	31.9025	31.0476	0.854905	4.79949	4.39485	4.59717	0.202318	3.23415	2.96148	3.09781	0.136333	19.2715	22.6215	20.9465	1.67501	8.08993	9.10099	8.59546	0.505532	6.52588	7.31113	6.9185	0.392627
2	I--	5.50148	5.3893	5.44539	0.0560913	31.8754	32.0017	31.9386	0.0631852	2.88415	2.88683	2.88549	0.00133956	1.81172	1.81341	1.81257	0.000841466	20.1315	19.9919	20.0617	0.0698336	5.50148	5.3893	5.44539	0.0560913	4.43786	4.32941	4.38363	0.0542291
3	-I-	9.04101	8.67176	8.85638	0.184628	26.2011	24.2628	25.232	0.969133	6.23499	6.41871	6.32685	0.0918642	4.02604	4.14467	4.08536	0.0593183	16.6552	15.9193	16.2873	0.367953	9.04101	8.67176	8.85638	0.184628	7.29308	6.96631	7.1297	0.163386
4	--I	17.4112	15.8745	16.6429	0.768359	76.7533	71.9899	74.3716	2.38169	13.8716	9.9686	11.9201	1.95153	9.89345	7.10974	8.50159	1.39185	51.1872	54.9552	53.0712	1.88398	17.4112	15.8745	16.6429	0.768359	14.0451	12.7525	13.3988	0.646267
5	II-	6.96264	7.23422	7.09843	0.13579	31.5948	27.6249	29.6099	1.98492	4.20712	4.20317	4.20514	0.00197572	3.36115	3.358	3.35957	0.00157844	23.4137	23.9059	23.6598	0.246146	6.96264	7.23422	7.09843	0.13579	5.52445	5.57012	5.54728	0.0228318
6	I-I	18.8179	20.2247	19.5213	0.703412	76.498	79.7301	78.114	1.61604	17.9643	16.507	17.2356	0.728623	7.35578	6.75909	7.05744	0.298347	30.5015	33.5137	32.0076	1.5061	18.8179	20.2247	19.5213	0.703412	15.0294	15.7739	15.4017	0.37225
7	-II	96.0995	92.049	94.0743	2.02526	95.1625	93.2422	94.2023	0.960187	41.8773	41.8023	41.8398	0.0375263	42.075	41.9996	42.0373	0.0377034	95.2645	94.011	94.6378	0.626758	96.0995	92.049	94.0743	2.02526	46.143	45.3657	45.7544	0.388679
8	III	100	100	100	0	100	100	100	1.00486e-14	100	100	100	0	100	100	100	0	100	100	100	0	100	100	100	0	100	100	100	0
Pathway analysis experimental values (normalized to 100 %)
Pathway	Mutant	Substrate conversion to 2β OH-T (%)				Selectivity towards 2β OH-T (%)				NCR 2β-OH-T (umol NADPH/umol enzyme*min)				PFR 2β OH-T (umol product/umol enzyme*min)				Coupling Efficiency for 2β-OHT (%)				TTN for 2β-OH-T (umol product/umol enzyme)				TTF for 2β-OH-T(umol product/umol enzyme*min)
		Rep. 1	Rep. 2	Mean	SEM	Rep. 1	Rep. 2	Mean	SEM	Rep. 1	Rep. 2	Mean	SEM	Rep. 1	Rep. 2	Mean	SEM	Rep. 1	Rep. 2	Mean	SEM	Rep. 1	Rep. 2	Mean	SEM	Rep. 1	Rep. 2	Mean	SEM
1	---	8.08993	9.10099	8.59546	0.505532	30.1927	31.9025	31.0476	0.854905	4.79949	4.39485	4.59717	0.202318	3.23415	2.96148	3.09781	0.136333	19.2715	22.6215	20.9465	1.67501	8.08993	9.10099	8.59546	0.505532	6.52588	7.31113	6.9185	0.392627
	I--	5.50148	5.3893	5.44539	0.0560913	31.8754	32.0017	31.9386	0.0631852	2.88415	2.88683	2.88549	0.00133956	1.81172	1.81341	1.81257	0.000841466	20.1315	19.9919	20.0617	0.0698336	5.50148	5.3893	5.44539	0.0560913	4.43786	4.32941	4.38363	0.0542291
	II-	6.96264	7.23422	7.09843	0.13579	31.5948	27.6249	29.6099	1.98492	4.20712	4.20317	4.20514	0.00197572	3.36115	3.358	3.35957	0.00157844	23.4137	23.9059	23.6598	0.246146	6.96264	7.23422	7.09843	0.13579	5.52445	5.57012	5.54728	0.0228318
	III	100	100	100	0	100	100	100	1.00486e-14	100	100	100	0	100	100	100	0	100	100	100	0	100	100	100	0	100	100	100	0
2	---	8.08993	9.10099	8.59546	0.505532	30.1927	31.9025	31.0476	0.854905	4.79949	4.39485	4.59717	0.202318	3.23415	2.96148	3.09781	0.136333	19.2715	22.6215	20.9465	1.67501	8.08993	9.10099	8.59546	0.505532	6.52588	7.31113	6.9185	0.392627
	I--	5.50148	5.3893	5.44539	0.0560913	31.8754	32.0017	31.9386	0.0631852	2.88415	2.88683	2.88549	0.00133956	1.81172	1.81341	1.81257	0.000841466	20.1315	19.9919	20.0617	0.0698336	5.50148	5.3893	5.44539	0.0560913	4.43786	4.32941	4.38363	0.0542291
	I-I	18.8179	20.2247	19.5213	0.703412	76.498	79.7301	78.114	1.61604	17.9643	16.507	17.2356	0.728623	7.35578	6.75909	7.05744	0.298347	30.5015	33.5137	32.0076	1.5061	18.8179	20.2247	19.5213	0.703412	15.0294	15.7739	15.4017	0.37225
	III	100	100	100	0	100	100	100	1.00486e-14	100	100	100	0	100	100	100	0	100	100	100	0	100	100	100	0	100	100	100	0
3	---	8.08993	9.10099	8.59546	0.505532	30.1927	31.9025	31.0476	0.854905	4.79949	4.39485	4.59717	0.202318	3.23415	2.96148	3.09781	0.136333	19.2715	22.6215	20.9465	1.67501	8.08993	9.10099	8.59546	0.505532	6.52588	7.31113	6.9185	0.392627
	-I-	9.04101	8.67176	8.85638	0.184628	26.2011	24.2628	25.232	0.969133	6.23499	6.41871	6.32685	0.0918642	4.02604	4.14467	4.08536	0.0593183	16.6552	15.9193	16.2873	0.367953	9.04101	8.67176	8.85638	0.184628	7.29308	6.96631	7.1297	0.163386
	II-	6.96264	7.23422	7.09843	0.13579	31.5948	27.6249	29.6099	1.98492	4.20712	4.20317	4.20514	0.00197572	3.36115	3.358	3.35957	0.00157844	23.4137	23.9059	23.6598	0.246146	6.96264	7.23422	7.09843	0.13579	5.52445	5.57012	5.54728	0.0228318
	III	100	100	100	0	100	100	100	1.00486e-14	100	100	100	0	100	100	100	0	100	100	100	0	100	100	100	0	100	100	100	0
4	---	8.08993	9.10099	8.59546	0.505532	30.1927	31.9025	31.0476	0.854905	4.79949	4.39485	4.59717	0.202318	3.23415	2.96148	3.09781	0.136333	19.2715	22.6215	20.9465	1.67501	8.08993	9.10099	8.59546	0.505532	6.52588	7.31113	6.9185	0.392627
	-I-	9.04101	8.67176	8.85638	0.184628	26.2011	24.2628	25.232	0.969133	6.23499	6.41871	6.32685	0.0918642	4.02604	4.14467	4.08536	0.0593183	16.6552	15.9193	16.2873	0.367953	9.04101	8.67176	8.85638	0.184628	7.29308	6.96631	7.1297	0.163386
	-II	96.0995	92.049	94.0743	2.02526	95.1625	93.2422	94.2023	0.960187	41.8773	41.8023	41.8398	0.0375263	42.075	41.9996	42.0373	0.0377034	95.2645	94.011	94.6378	0.626758	96.0995	92.049	94.0743	2.02526	46.143	45.3657	45.7544	0.388679
	III	100	100	100	0	100	100	100	1.00486e-14	100	100	100	0	100	100	100	0	100	100	100	0	100	100	100	0	100	100	100	0
5	---	8.08993	9.10099	8.59546	0.505532	30.1927	31.9025	31.0476	0.854905	4.79949	4.39485	4.59717	0.202318	3.23415	2.96148	3.09781	0.136333	19.2715	22.6215	20.9465	1.67501	8.08993	9.10099	8.59546	0.505532	6.52588	7.31113	6.9185	0.392627
	--I	17.4112	15.8745	16.6429	0.768359	76.7533	71.9899	74.3716	2.38169	13.8716	9.9686	11.9201	1.95153	9.89345	7.10974	8.50159	1.39185	51.1872	54.9552	53.0712	1.88398	17.4112	15.8745	16.6429	0.768359	14.0451	12.7525	13.3988	0.646267
	I-I	18.8179	20.2247	19.5213	0.703412	76.498	79.7301	78.114	1.61604	17.9643	16.507	17.2356	0.728623	7.35578	6.75909	7.05744	0.298347	30.5015	33.5137	32.0076	1.5061	18.8179	20.2247	19.5213	0.703412	15.0294	15.7739	15.4017	0.37225
	III	100	100	100	0	100	100	100	1.00486e-14	100	100	100	0	100	100	100	0	100	100	100	0	100	100	100	0	100	100	100	0
6	---	8.08993	9.10099	8.59546	0.505532	30.1927	31.9025	31.0476	0.854905	4.79949	4.39485	4.59717	0.202318	3.23415	2.96148	3.09781	0.136333	19.2715	22.6215	20.9465	1.67501	8.08993	9.10099	8.59546	0.505532	6.52588	7.31113	6.9185	0.392627
	--I	17.4112	15.8745	16.6429	0.768359	76.7533	71.9899	74.3716	2.38169	13.8716	9.9686	11.9201	1.95153	9.89345	7.10974	8.50159	1.39185	51.1872	54.9552	53.0712	1.88398	17.4112	15.8745	16.6429	0.768359	14.0451	12.7525	13.3988	0.646267
	-II	96.0995	92.049	94.0743	2.02526	95.1625	93.2422	94.2023	0.960187	41.8773	41.8023	41.8398	0.0375263	42.075	41.9996	42.0373	0.0377034	95.2645	94.011	94.6378	0.626758	96.0995	92.049	94.0743	2.02526	46.143	45.3657	45.7544	0.388679
	III	100	100	100	0	100	100	100	1.00486e-14	100	100	100	0	100	100	100	0	100	100	100	0	100	100	100	0	100	100	100	0
Pathway analysis experimental and theoretical values (normalized to 100 %)
Pathway	Mutant	Substrate conversion to 2β OH-T (%)				Selectivity towards 2β OH-T (%)				NCR 2β-OH-T (umol NADPH/umol enzyme*min)				PFR 2β OH-T (umol product/umol enzyme*min)				Coupling Efficiency for 2β-OHT (%)				TTN for 2β-OH-T (umol product/umol enzyme)				TTF for 2β-OH-T(umol product/umol enzyme*min)
		Exp.	SEM	Theor.	SEM	Exp.	SEM	Theor.	SEM	Exp.	SEM	Theor.	SEM	Exp.	SEM	Theor.	SEM	Exp.	SEM	Theor.	SEM	Exp.	SEM	Theor.	SEM	Exp.	SEM	Theor.	SEM
1	---	8.59546	0.505532	0	0	31.0476	0.854905	0	0	4.59717	0.202318	0	0	3.09781	0.136333	0	0	20.9465	1.67501	0	0	8.59546	0.505532	0	0	6.9185	0.392627	0	0
	I--	5.44539	0.0560913	8.59546	0.505532	31.9386	0.0631852	31.0476	0.854905	2.88549	0.00133956	4.59717	0.202318	1.81257	0.000841466	3.09781	0.136333	20.0617	0.0698336	20.9465	1.67501	5.44539	0.0560913	8.59546	0.505532	4.38363	0.0542291	6.9185	0.392627
	II-	7.09843	0.13579	5.70752	0.147961	29.6099	1.98492	11.8189	0.186919	4.20514	0.00197572	4.62122	0.162313	3.35957	0.00157844	2.80413	0.104613	23.6598	0.246146	15.4341	0.505244	7.09843	0.13579	5.70159	0.383957	5.54728	0.0228318	4.58978	0.309085
	III	100	0	15.1477	0.569152	100	1.00486e-14	47.4964	22.7134	100	0	11.4922	1.20877	100	0	8.73761	0.862377	100	0	55.7777	0.774937	100	0	15.1514	0.973146	100	0	12.0351	0.796069
2	---	8.59546	0.505532	0	0	31.0476	0.854905	0	0	4.59717	0.202318	0	0	3.09781	0.136333	0	0	20.9465	1.67501	0	0	8.59546	0.505532	0	0	6.9185	0.392627	0	0
	I--	5.44539	0.0560913	8.59546	0.505532	31.9386	0.0631852	31.0476	0.854905	2.88549	0.00133956	4.59717	0.202318	1.81257	0.000841466	3.09781	0.136333	20.0617	0.0698336	20.9465	1.67501	5.44539	0.0560913	8.59546	0.505532	4.38363	0.0542291	6.9185	0.392627
	I-I	19.5213	0.703412	13.495	0.56419	78.114	1.61604	50.8101	19.7329	17.2356	0.728623	10.1726	1.20806	7.05744	0.298347	7.19065	0.861484	32.0076	1.5061	52.1843	0.814307	19.5213	0.703412	13.5069	0.941499	15.4017	0.37225	10.8731	0.757906
	III	100	0	19.7822	0.495478	100	1.00486e-14	46.3919	1.98784	100	0	18.9564	0.308322	100	0	8.04287	0.148495	100	0	27.3564	0.845538	100	0	19.7902	0.849623	100	0	15.6159	0.58029
3	---	8.59546	0.505532	0	0	31.0476	0.854905	0	0	4.59717	0.202318	0	0	3.09781	0.136333	0	0	20.9465	1.67501	0	0	8.59546	0.505532	0	0	6.9185	0.392627	0	0
	-I-	8.85638	0.184628	8.59546	0.505532	25.232	0.969133	31.0476	0.854905	6.32685	0.0918642	4.59717	0.202318	4.08536	0.0593183	3.09781	0.136333	16.2873	0.367953	20.9465	1.67501	8.85638	0.184628	8.59546	0.505532	7.1297	0.163386	6.9185	0.392627
	II-	7.09843	0.13579	5.70752	0.147961	29.6099	1.98492	11.8189	0.186919	4.20514	0.00197572	4.62122	0.162313	3.35957	0.00157844	2.80413	0.104613	23.6598	0.246146	15.4341	0.505244	7.09843	0.13579	5.70159	0.383957	5.54728	0.0228318	4.58978	0.309085
	III	100	0	15.1477	0.569152	100	1.00486e-14	47.4964	22.7134	100	0	11.4922	1.20877	100	0	8.73761	0.862377	100	0	55.7777	0.774937	100	0	15.1514	0.973146	100	0	12.0351	0.796069
4	---	8.59546	0.505532	0	0	31.0476	0.854905	0	0	4.59717	0.202318	0	0	3.09781	0.136333	0	0	20.9465	1.67501	0	0	8.59546	0.505532	0	0	6.9185	0.392627	0	0
	-I-	8.85638	0.184628	8.59546	0.505532	25.232	0.969133	31.0476	0.854905	6.32685	0.0918642	4.59717	0.202318	4.08536	0.0593183	3.09781	0.136333	16.2873	0.367953	20.9465	1.67501	8.85638	0.184628	8.59546	0.505532	7.1297	0.163386	6.9185	0.392627
	-II	94.0743	2.02526	16.9062	0.579649	94.2023	0.960187	41.9736	8.93964	41.8398	0.0375263	13.6159	1.21742	42.0373	0.0377034	9.46464	0.866982	94.6378	0.626758	48.4144	0.884119	94.0743	2.02526	16.9259	1.0153	45.7544	0.388679	13.6253	0.817318
	III	100	0	90.9284	1.54021	100	1.00486e-14	77.3198	4.30032	100	0	40.1315	0.580981	100	0	40.7541	0.582761	100	0	93.7884	1.46702	100	0	90.9373	2.2263	100	0	43.212	0.594781
5	---	8.59546	0.505532	0	0	31.0476	0.854905	0	0	4.59717	0.202318	0	0	3.09781	0.136333	0	0	20.9465	1.67501	0	0	8.59546	0.505532	0	0	6.9185	0.392627	0	0
	--I	16.6429	0.768359	8.59546	0.505532	74.3716	2.38169	31.0476	0.854905	11.9201	1.95153	4.59717	0.202318	8.50159	1.39185	3.09781	0.136333	53.0712	1.88398	20.9465	1.67501	16.6429	0.768359	8.59546	0.505532	13.3988	0.646267	6.9185	0.392627
	I-I	19.5213	0.703412	13.495	0.56419	78.114	1.61604	50.8101	19.7329	17.2356	0.728623	10.1726	1.20806	7.05744	0.298347	7.19065	0.861484	32.0076	1.5061	52.1843	0.814307	19.5213	0.703412	13.5069	0.941499	15.4017	0.37225	10.8731	0.757906
	III	100	0	19.7822	0.495478	100	1.00486e-14	46.3919	1.98784	100	0	18.9564	0.308322	100	0	8.04287	0.148495	100	0	27.3564	0.845538	100	0	19.7902	0.849623	100	0	15.6159	0.58029
6	---	8.59546	0.505532	0	0	31.0476	0.854905	0	0	4.59717	0.202318	0	0	3.09781	0.136333	0	0	20.9465	1.67501	0	0	8.59546	0.505532	0	0	6.9185	0.392627	0	0
	--I	16.6429	0.768359	8.59546	0.505532	74.3716	2.38169	31.0476	0.854905	11.9201	1.95153	4.59717	0.202318	8.50159	1.39185	3.09781	0.136333	53.0712	1.88398	20.9465	1.67501	16.6429	0.768359	8.59546	0.505532	13.3988	0.646267	6.9185	0.392627
	-II	94.0743	2.02526	16.9062	0.579649	94.2023	0.960187	41.9736	8.93964	41.8398	0.0375263	13.6159	1.21742	42.0373	0.0377034	9.46464	0.866982	94.6378	0.626758	48.4144	0.884119	94.0743	2.02526	16.9259	1.0153	45.7544	0.388679	13.6253	0.817318
	III	100	0	90.9284	1.54021	100	1.00486e-14	77.3198	4.30032	100	0	40.1315	0.580981	100	0	40.7541	0.582761	100	0	93.7884	1.46702	100	0	90.9373	2.2263	100	0	43.212	0.594781

## Sheet: Additivity calculations
Substrate conversion to 2β OH-T (%)												Substrate conversion to 2β OH-T (normalized to 100 %)
Combination #	R47I	T49I	Y51I	Mutations	Exp. Mean	Exp. SEM	Theor. Mean	Theor. SEM	Exp. - Theor. (Mean)	Result		Combination #	R47I	T49I	Y51I	Mutations	Exp. Mean	Exp. SEM	Theor. Mean	Theor. SEM	Exp. - Theor. (Mean)	Result
1	+	+	-	(2, 3)	2.2537	0.0279118	1.81215	0.046978	0.441547	+ Sign epistasis		1	+	+	-	(2, 3)	7.09821	0.0879104	5.70752	0.147961	1.39069	+ Sign epistasis
2	-	+	+	(3, 4)	29.8699	0.488804	5.36775	0.18404	24.5021	+ Magnitude epistasis		2	-	+	+	(3, 4)	94.0776	1.53953	16.9062	0.579649	77.1714	+ Magnitude epistasis
3	+	-	+	(2, 4)	6.1977	0.150842	4.28469	0.179132	1.91301	+ Sign epistasis		3	+	-	+	(2, 4)	19.5201	0.47509	13.495	0.56419	6.02518	+ Sign epistasis
4	+	+	+	(2, 7)	31.7503	0.0362654	28.87	0.489021	2.88026	+ Sign epistasis		4	+	+	+	(2, 7)	100	0.114221	90.9284	1.54021	9.0716	+ Sign epistasis
5	+	+	+	(4, 5)	31.7503	0.0362654	4.80943	0.180707	26.9408	+ Sign epistasis		5	+	+	+	(4, 5)	100	0.114221	15.1477	0.569152	84.8523	+ Sign epistasis
6	+	+	+	(3, 6)	31.7503	0.0362654	6.28089	0.157316	25.4694	+ Magnitude epistasis		6	+	+	+	(3, 6)	100	0.114221	19.7822	0.495478	80.2178	+ Magnitude epistasis
7	+	+	+	(2, 3, 4)	31.7503	0.0362654	4.36788	0.184616	27.3824	+ Sign epistasis		7	+	+	+	(2, 3, 4)	100	0.114221	13.757	0.581462	86.243	+ Sign epistasis
Selectivity towards 2β OH-T (%)												Selectivity towards 2β OH-T (normalized to 100 %)
Combination #	R47I	T49I	Y51I	Mutations	Exp. Mean	Exp. SEM	Theor. Mean	Theor. SEM	Exp. - Theor. (Mean)	Result		Combination #	R47I	T49I	Y51I	Mutations	Exp. Mean	Exp. SEM	Theor. Mean	Theor. SEM	Exp. - Theor. (Mean)	Result
1	+	+	-	(2, 3)	26.807	1.27307	10.7	0.169224	16.107	+ Magnitude epistasis		1	+	+	-	(2, 3)	29.6101	1.40619	11.8189	0.186919	17.7912	+ Magnitude epistasis
2	-	+	+	(3, 4)	85.2844	0.622283	38	8.09334	47.2844	+ Sign epistasis		2	-	+	+	(3, 4)	94.2025	0.687354	41.9736	8.93964	52.2289	+ Sign epistasis
3	+	-	+	(2, 4)	70.7189	1.02823	46	17.8648	24.7189	+ Sign epistasis		3	+	-	+	(2, 4)	78.1138	1.13575	50.8101	19.7329	27.3037	+ Sign epistasis
4	+	+	+	(2, 7)	90.5331	0.00807187	70	3.89321	20.5331	+ Sign epistasis		4	+	+	+	(2, 7)	100	0.00891594	77.3198	4.30032	22.6802	+ Sign epistasis
5	+	+	+	(4, 5)	90.5331	0.00807187	43	20.5632	47.5331	+ Sign epistasis		5	+	+	+	(4, 5)	100	0.00891594	47.4964	22.7134	52.5036	+ Sign epistasis
6	+	+	+	(3, 6)	90.5331	0.00807187	42	1.79965	48.5331	+ Sign epistasis		6	+	+	+	(3, 6)	100	0.00891594	46.3919	1.98784	53.6081	+ Sign epistasis
7	+	+	+	(2, 3, 4)	90.5331	0.00807187	20	1.48154	70.5331	+ Sign epistasis		7	+	+	+	(2, 3, 4)	100	0.00891594	22.0914	1.63646	77.9086	+ Sign epistasis
NCR 2β-OH-T (umol NADPH/umol enzyme*min)												NCR 2β-OH-T (normalized to 100 %)
Combination #	R47I	T49I	Y51I	Mutations	Exp. Mean	Exp. SEM	Theor. Mean	Theor. SEM	Exp. - Theor. (Mean)	Result		Combination #	R47I	T49I	Y51I	Mutations	Exp. Mean	Exp. SEM	Theor. Mean	Theor. SEM	Exp. - Theor. (Mean)	Result
1	+	+	-	(2, 3)	13.4876	0.190855	14.8223	0.52061	-1.33467	- Sign epistasis		1	+	+	-	(2, 3)	4.2051	0.0595037	4.62122	0.162313	-0.416115	- Sign epistasis
2	-	+	+	(3, 4)	134.196	1.85841	43.6721	3.90479	90.5241	+ Magnitude epistasis		2	-	+	+	(3, 4)	41.839	0.579407	13.6159	1.21742	28.2232	+ Magnitude epistasis
3	+	-	+	(2, 4)	55.2344	0.851896	32.6281	3.87478	22.6063	+ Sign epistasis		3	+	-	+	(2, 4)	17.2207	0.2656	10.1726	1.20806	7.04808	+ Sign epistasis
4	+	+	+	(2, 7)	320.744	4.64516	128.719	1.86346	192.025	+ Sign epistasis		4	+	+	+	(2, 7)	100	1.44824	40.1315	0.580981	59.8685	+ Sign epistasis
5	+	+	+	(4, 5)	320.744	4.64516	36.8606	3.87706	283.883	+ Sign epistasis		5	+	+	+	(4, 5)	100	1.44824	11.4922	1.20877	88.5078	+ Sign epistasis
6	+	+	+	(3, 6)	320.744	4.64516	60.8016	0.988925	259.942	+ Magnitude epistasis		6	+	+	+	(3, 6)	100	1.44824	18.9564	0.308322	81.0436	+ Magnitude epistasis
7	+	+	+	(2, 3, 4)	320.744	4.64516	38.1953	3.9072	282.549	+ Sign epistasis		7	+	+	+	(2, 3, 4)	100	1.44824	11.9083	1.21817	88.0917	+ Sign epistasis
PFR 2β OH-T (umol product/umol enzyme*min)												PFR 2β OH-T (normalized to 100 %)
Combination #	R47I	T49I	Y51I	Mutations	Exp. Mean	Exp. SEM	Theor. Mean	Theor. SEM	Exp. - Theor. (Mean)	Result		Combination #	R47I	T49I	Y51I	Mutations	Exp. Mean	Exp. SEM	Theor. Mean	Theor. SEM	Exp. - Theor. (Mean)	Result
1	+	+	-	(2, 3)	3.98712	0.0564192	3.32796	0.124156	0.659163	+ Sign epistasis		1	+	+	-	(2, 3)	3.35954	0.0475387	2.80413	0.104613	0.55541	+ Sign epistasis
2	-	+	+	(3, 4)	49.8891	0.690889	11.2327	1.02894	38.6565	+ Magnitude epistasis		2	-	+	+	(3, 4)	42.0365	0.582142	9.46464	0.866982	32.5719	+ Magnitude epistasis
3	+	-	+	(2, 4)	8.36855	0.12907	8.5339	1.02241	-0.165349	Additive		3	+	-	+	(2, 4)	7.05133	0.108755	7.19065	0.861484	-0.139323	Additive
4	+	+	+	(2, 7)	118.68	1.71878	48.3671	0.691623	70.3134	+ Sign epistasis		4	+	+	+	(2, 7)	100	1.44824	40.7541	0.582761	59.2459	+ Sign epistasis
5	+	+	+	(4, 5)	118.68	1.71878	10.3698	1.02347	108.311	+ Magnitude epistasis		5	+	+	+	(4, 5)	100	1.44824	8.73761	0.862377	91.2624	+ Magnitude epistasis
6	+	+	+	(3, 6)	118.68	1.71878	9.54532	0.176235	109.135	+ Magnitude epistasis		6	+	+	+	(3, 6)	100	1.44824	8.04287	0.148495	91.9571	+ Magnitude epistasis
7	+	+	+	(2, 3, 4)	118.68	1.71878	9.71067	1.02943	108.97	+ Sign epistasis		7	+	+	+	(2, 3, 4)	100	1.44824	8.1822	0.867397	91.8178	+ Sign epistasis
Coupling Efficiency for 2β-OHT (%)												Coupling Efficiency for 2β-OHT (normalized to 100 %)
Combination #	R47I	T49I	Y51I	Mutations	Exp. Mean	Exp. SEM	Theor. Mean	Theor. SEM	Exp. - Theor. (Mean)	Result		Combination #	R47I	T49I	Y51I	Mutations	Exp. Mean	Exp. SEM	Theor. Mean	Theor. SEM	Exp. - Theor. (Mean)	Result
1	+	+	-	(2, 3)	7.9245	0.0254724	5.17022	0.16925	2.75428	+ Reciprocal sign epistasis		1	+	+	-	(2, 3)	23.6561	0.0760399	15.4341	0.505244	8.22204	+ Reciprocal sign epistasis
2	-	+	+	(3, 4)	31.7056	0.483566	16.2182	0.296169	15.4874	+ Sign epistasis		2	-	+	+	(3, 4)	94.6471	1.44354	48.4144	0.884119	46.2328	+ Sign epistasis
3	+	-	+	(2, 4)	10.7146	0.243417	17.4811	0.272782	-6.76649	- Sign epistasis		3	+	-	+	(2, 4)	31.9851	0.726645	52.1843	0.814307	-20.1992	- Sign epistasis
4	+	+	+	(2, 7)	33.4987	0.354092	31.4179	0.491433	2.08079	+ Sign epistasis		4	+	+	+	(2, 7)	100	1.05703	93.7884	1.46702	6.21156	+ Sign epistasis
5	+	+	+	(4, 5)	33.4987	0.354092	18.6848	0.259594	14.8139	+ Magnitude epistasis		5	+	+	+	(4, 5)	100	1.05703	55.7777	0.774937	44.2223	+ Magnitude epistasis
6	+	+	+	(3, 6)	33.4987	0.354092	9.16405	0.283244	24.3347	+ Sign epistasis		6	+	+	+	(3, 6)	100	1.05703	27.3564	0.845538	72.6436	+ Sign epistasis
7	+	+	+	(2, 3, 4)	33.4987	0.354092	15.9305	0.308846	17.5682	+ Sign epistasis		7	+	+	+	(2, 3, 4)	100	1.05703	47.5557	0.921963	52.4443	+ Sign epistasis
TTN for 2β-OH-T (umol product/umol enzyme)												TTN for 2β-OH-T (normalized to 100 %)
Combination #	R47I	T49I	Y51I	Mutations	Exp. Mean	Exp. SEM	Theor. Mean	Theor. SEM	Exp. - Theor. (Mean)	Result		Combination #	R47I	T49I	Y51I	Mutations	Exp. Mean	Exp. SEM	Theor. Mean	Theor. SEM	Exp. - Theor. (Mean)	Result
1	+	+	-	(2, 3)	45.021	1.58234	36.2054	2.43815	8.81557	+ Sign epistasis		1	+	+	-	(2, 3)	7.08986	0.249185	5.70159	0.383957	1.38827	+ Sign epistasis
2	-	+	+	(3, 4)	597.54	14.135	107.48	6.44723	490.06	+ Magnitude epistasis		2	-	+	+	(3, 4)	94.1	2.22597	16.9259	1.0153	77.1741	+ Magnitude epistasis
3	+	-	+	(2, 4)	124.042	4.8191	85.7697	5.97857	38.2719	+ Sign epistasis		3	+	-	+	(2, 4)	19.5339	0.758906	13.5069	0.941499	6.02702	+ Sign epistasis
4	+	+	+	(2, 7)	635.006	0.781924	577.457	14.1372	57.549	+ Sign epistasis		4	+	+	+	(2, 7)	100	0.123137	90.9373	2.2263	9.06275	+ Sign epistasis
5	+	+	+	(4, 5)	635.006	0.781924	96.2124	6.17953	538.793	+ Sign epistasis		5	+	+	+	(4, 5)	100	0.123137	15.1514	0.973146	84.8486	+ Sign epistasis
6	+	+	+	(3, 6)	635.006	0.781924	125.669	5.39516	509.337	+ Magnitude epistasis		6	+	+	+	(3, 6)	100	0.123137	19.7902	0.849623	80.2098	+ Magnitude epistasis
7	+	+	+	(2, 3, 4)	635.006	0.781924	87.3968	6.45193	547.609	+ Sign epistasis		7	+	+	+	(2, 3, 4)	100	0.123137	13.7632	1.01604	86.2368	+ Sign epistasis
TTF for 2β-OH-T (umol product/umol enzyme*min)												TTF for 2β-OH-T (normalized to 100 %)
Combination #	R47I	T49I	Y51I	Mutations	Exp. Mean	Exp. SEM	Theor. Mean	Theor. SEM	Exp. - Theor. (Mean)	Result		Combination #	R47I	T49I	Y51I	Mutations	Exp. Mean	Exp. SEM	Theor. Mean	Theor. SEM	Exp. - Theor. (Mean)	Result
1	+	+	-	(2, 3)	8.74903	0.387335	7.24108	0.487629	1.50795	+ Sign epistasis		1	+	+	-	(2, 3)	5.54559	0.245513	4.58978	0.309085	0.955815	+ Sign epistasis
2	-	+	+	(3, 4)	72.1903	0.937068	21.4961	1.28945	50.6942	+ Magnitude epistasis		2	-	+	+	(3, 4)	45.758	0.593963	13.6253	0.817318	32.1326	+ Magnitude epistasis
3	+	-	+	(2, 4)	24.3111	0.776386	17.1539	1.19571	7.15718	+ Sign epistasis		3	+	-	+	(2, 4)	15.4097	0.492114	10.8731	0.757906	4.5366	+ Sign epistasis
4	+	+	+	(2, 7)	157.765	0.0367	68.1736	0.93836	89.5919	+ Sign epistasis		4	+	+	+	(2, 7)	100	0.0232624	43.212	0.594781	56.788	+ Sign epistasis
5	+	+	+	(4, 5)	157.765	0.0367	18.9873	1.25592	138.778	+ Sign epistasis		5	+	+	+	(4, 5)	100	0.0232624	12.0351	0.796069	87.9649	+ Sign epistasis
6	+	+	+	(3, 6)	157.765	0.0367	24.6365	0.915497	133.129	+ Magnitude epistasis		6	+	+	+	(3, 6)	100	0.0232624	15.6159	0.58029	84.3841	+ Magnitude epistasis
7	+	+	+	(2, 3, 4)	157.765	0.0367	17.4794	1.29039	140.286	+ Sign epistasis		7	+	+	+	(2, 3, 4)	100	0.0232624	11.0793	0.817914	88.9207	+ Sign epistasis
